# Supplementary material for: Integrating Metabolomics and Proteomics Technologies Provides Insights into the Flavor Precursor Changes at Different Maturity Stages of Arabica Coffee Cherries
Source: Foods. 2023 Mar 28;12(7):1432. doi: 10.3390/foods12071432 (PMC10094060; doi:10.3390/foods12071432)
Supplement: Supplementary file 1 [file foods-12-01432-s001.zip]

Archive with 3 entries (3 files):
- foods-2272154-supplementary.pdf
- Supplementary  Data S1.xlsx
- Supplementary Data S2.xlsx
